# Supplementary material for: Effect of Spatial Resolution on Accurate Detection and Localization of Arrhythmia Rotors in Human Right Ventricular Tachycardia
Source: J Cardiovasc Dev Dis. 2024 Oct 12;11(10):322. doi: 10.3390/jcdd11100322 (PMC11508746; doi:10.3390/jcdd11100322)
Supplement: Supplementary file 1 [file jcdd-11-00322-s001.zip]

Archive with 1 entries (1 files):
- jcdd-3181442-supplementary.pdf
